# Supplementary material for: Changes in Sexual Behavior and Satisfaction and Violent Behavior during COVID-19 Lockdown: Explorative Results from the Italian Cross-Sectional Study of the I-SHARE Multi-Country Project
Source: Int J Environ Res Public Health. 2024 Jan 15;21(1):96. doi: 10.3390/ijerph21010096 (PMC10815040; doi:10.3390/ijerph21010096)
Supplement: Supplementary file 1 [file ijerph-21-00096-s001.zip]

Archive with 1 entries (1 files):
- ijerph-2795872-supplementary.pdf
